# Supplementary material for: The relationship between respiratory symptoms and frailty: findings from observational and Mendelian randomization analyses
Source: Aging Clin Exp Res. 2024 Dec 30;37(1):17. doi: 10.1007/s40520-024-02905-5 (PMC11685262; doi:10.1007/s40520-024-02905-5)
Supplement: Supplementary file 1 — Supplementary file1 (XLSX 53 KB) [file 40520_2024_2905_MOESM1_ESM.xlsx]

## Sheet: Definitions of disease and resp
Diabetes was defined as the presence of one of the following conditions (diagnosed by an internist, glycosylated hemoglobin ≥ 6.5%, fasting glucose ≥ 7.0 mmol/L, taking glucose-lowering medication, glucose tolerance test ≥ 11.1 mmol/L)1. Hypertension was defined as the presence of one of the following conditions (diagnosed by a physician, taking antihypertensive medication, systolic blood pressur…
Reference: 1. Palmer MK, Toth PP. Trends in Lipids, Obesity, Metabolic Syndrome, and Diabetes Mellitus in the United States: An NHANES Analysis (2003-2004 to 2013-2014). Obesity (Silver Spring). 2019;27(2):309-314. doi:10.1002/oby.22370 2. Zhang Y, Moran AE. Trends in the Prevalence, Awareness, Treatment, and Control of Hypertension Among Young Adults in the United States, 1999 to 2014. Hypertens…

## Sheet: Table S1
Table S1. The 49-Item Defects to Calculate Frailty Index
Defects	Value or Categories	Score
Cognition
1. Experience confusion/memory problems	No, yes	Categorized 0/1
Dependence
2. Managing money	No difficulty, difficulty	Categorized 0/1
3. Stooping, crouching, kneeling
4. Lifting or carrying
5. House chore
6. Preparing meals
7. Standing up from armless chair
8. Getting in and out of bed difficulty
9. Using fork, knife, drinking from cup
10. Dressing yourself
11. Standing for long periods difficulty
12. Grasp/holding small objects
13. Attending social event
14. Push or pull large objects
15. Walking for a quarter mile difficulty
16. Walking up 10 steps difficulty
Depressive Symptoms
17. Have little interest in doing things	Nearly every day, more than half the days, several days, not at all	Nearly every day = 1, More than half the days = 0.66, Several days = 0.33, Not at all = 0
18. Feeling down, depressed, or hopeless
19. Trouble sleeping or sleeping too much
20. Feeling tired or having little energy
21. Poor appetite or overeating
22. Feeling bad about yourself
23. Trouble concentrating on things
Comorbidities
24. Arthritis	No, suspect, yes	No = 0, Suspect = 0.5, Yes = 1
25. Thyroid problems
26. Chronic bronchitis
27. Cancer
28. Congestive heart failure
29. Coronary heart disease
30. Angina
31. Heart attack
32. Stroke
33. Blood pressure
34. Diabetes
35. Weak/failing kidneys
36. Urinary Leakage
Hospital Utilization and Access to Care
37. Self-rated health	Fair, poor, excellent, very good, good	Fair or poor = 1; excellent, very good, or good = 0
38. Health now compared with 1 year ago	Worse, About the same, better	Worse = 1; About the same, better = 0
39. Overnight hospital patient in past year	no, yes	Categorized 0/1
40. Frequency of health care use during past year	0, 1, 2, 3, 4, 5, and more	None = 0, 1 to 5 = 0.5, More than 5 = 1
41. Number of prescribed medications		None = 0, 1 to 4 = 0.5, ≥5 = 1
Physical Performance and Anthropometry
42. Body mass index	Continuous values	<18.5 or ≥30 = 1, 25 to 30 = 0.5, 18.5 to 25 = 0
43. Handgrip strength		Male:
		For BMI ≤ 24, GS ≤ 29 = 1;
		For BMI 24.1 to 28, GS ≤ 30 = 1;
		For BMI >28, GS ≤ 32 = 1.
		Female:
		For BMI ≤23, GS ≤17 = 1;
		For BMI 23.1 to 26, GS ≤17.3 = 1;
		For BMI 26.1 to 29, GS ≤ 18 = 1;
		For BMI>29, GS ≤ 21 = 1.
Laboratory Values
44. Glycohemoglobin (%)	Continuous values	0% to 5.7% = 0, >5.7% = 1
45. Red blood cell count (million cells/ml)		Male: 4.7 to 6.1 = 0, Other = 1
		Female: 4.2 to 5.4 = 0, Other = 1
46. Hemoglobin (g/dL)		Male: 13.5 to 18 = 0, Other = 1
		Female: 12 to 16 = 0, Other = 1
47. Red cell distribution width (%)		11.6 to 14.6 = 0, Other = 1
48. Lymphocyte percent (%)		20 to 40 = 0, Other = 1
49. Segmented neutrophils percent (%)		40 to 80 = 0, Other = 1

## Sheet: Table S2
Table S2 Population characteristics in frail and non-frail states after propensity score matching
Variables	Total	Non-Frailty	Frailty	P
	(n = 6262)	(n = 3131)	(n = 3131)
Age, years, Mean ± SD	63.6 ± 12.6	63.6 ± 12.1	63.7 ± 13.0	0.804
Gender, n (%)				1
Female	3416 (54.6)	1708 (54.6)	1708 (54.6)
Male	2846 (45.4)	1423 (45.4)	1423 (45.4)
Ethnicity, n (%)				0.66
Non-Hispanic White	3180 (50.8)	1574 (50.3)	1606 (51.3)
Mexican American	961 (15.3)	473 (15.1)	488 (15.6)
Non-Hispanic Black	1415 (22.6)	723 (23.1)	692 (22.1)
Other Race	706 (11.3)	361 (11.5)	345 (11)
Body mass index, n (%)				0.877
< 25	1493 (23.8)	747 (23.9)	746 (23.8)
25-30	2156 (34.4)	1069 (34.1)	1087 (34.7)
> 30	2613 (41.7)	1315 (42)	1298 (41.5)
Smoke, n (%)				0.56
Never smoker	2885 (46.1)	1425 (45.5)	1460 (46.6)
Former smoker	2131 (34.0)	1068 (34.1)	1063 (34)
Current smoker	1246 (19.9)	638 (20.4)	608 (19.4)
Marital status, n (%)				0.81
Non-Married	698 (11.1)	352 (11.2)	346 (11.1)
Married	5564 (88.9)	2779 (88.8)	2785 (88.9)
Education, n (%)				0.699
<High school diploma	1184 (18.9)	586 (18.7)	598 (19.1)
≥high school	5078 (81.1)	2545 (81.3)	2533 (80.9)
Family income to poverty ratio, n (%)				0.105
< 1	1408 (22.5)	738 (23.6)	670 (21.4)
1-3	3084 (49.2)	1529 (48.8)	1555 (49.7)
> 3	1770 (28.3)	864 (27.6)	906 (28.9)
Comorbidities, n (%)
Hypertension	1363 (21.8)	653 (20.9)	710 (22.7)	0.081
Diabetes	2076 (33.2)	1050 (33.5)	1026 (32.8)	0.519
Cardiovascular disease	4365 (69.7)	2178 (69.6)	2187 (69.8)	0.805
COPD	723 (11.5)	360 (11.5)	363 (11.6)	0.906
Asthma	857 (13.7)	440 (14.1)	417 (13.3)	0.398
Respiratory systems, n (%)
Cough	810 (12.9)	304 (9.7)	506 (16.2)	< 0.001
Sputum	804 (12.8)	297 (9.5)	507 (16.2)	< 0.001
Wheezing	1076 (17.2)	410 (13.1)	666 (21.3)	< 0.001
Dyspnea	2748 (43.9)	1025 (32.7)	1723 (55)	< 0.001

## Sheet: Table S3
Table S3 Univariate logistics regression between covariates and frailty
	OR (95% CI)	P
Age	1.03(1.03,1.04)	<0.001
Gender	0.66(0.60,0.73)	<0.001
Ethnicity	1.15(1.09,1.22)	<0.001
Body mass index	1.41(1.30,1.52)	<0.001
Smoke	1.30(1.22,1.38)	<0.001
Marital	0.91(0.79,1.06)	0.23
Education	0.38(0.33,0.43)	<0.001
Family income to poverty ratio	0.44(0.41,0.47)	<0.001
Hypertension	3.33(2.95,3.77)	<0.001
Diabetes	4.48(3.98,5.05)	<0.001
Cardiovascular disease	7.86(6.95,8.89)	<0.001
COPD	5.07(4.30,5.97)	<0.001
Asthma	2.44(2.13,2.78)	<0.001
Cough	2.73(2.41,3.10)	<0.001
Sputum	2.78(2.44,3.16)	<0.001
Wheezing	3.32(2.96,3.74)	<0.001
Dyspnea	4.63(4.16,5.16)	<0.001

## Sheet: Table S4
Table S4. Summary statistics for the SNPs associated with cough and their association with frailty index.
			Cough			Frailty index
SNP	Effect allele	Other allele	EAF	Beta	SE	EAF	Beta	SE	F statistic
rs1038325	C	A	0.607735	-0.0076	0.001491	0.6102	0	0.0034	25.9794
rs11602802	A	C	0.689761	0.008955	0.001569	0.6883	0.0052	0.0036	32.5949
rs13142220	A	G	0.095102	0.013797	0.00246	0.0951	0.0007	0.0056	31.4527
rs16965564	T	G	0.273137	0.008527	0.001629	0.2741	-0.0027	0.0037	27.4093
rs6062847	T	C	0.134874	0.013181	0.002115	0.1372	-0.0048	0.0048	38.8362
rs9270562	T	G	0.358957	-0.00835	0.001563	0.356	-0.0052	0.0036	28.5384

## Sheet: Table S5
Table S5. Summary statistics for the SNPs associated with sputum and their association with frailty index.
			Phlegm			Frailty index
SNP	Effect allele	Other allele	EAF	Beta	SE	EAF	Beta	SE	F statistic
rs10902094	A	G	0.683657	0.008479	0.00127	0.6822	0.0056	0.0036	44.6018
rs3019852	G	A	0.524202	-0.00619	0.001188	0.5223	-0.001	0.0033	27.1363
rs485073	G	A	0.531627	0.008101	0.001181	0.532	0.0089	0.0033	47.0157
rs75040071	T	G	0.099147	0.012525	0.001989	0.0987	0.004	0.0056	39.6686
rs9270589	T	C	0.37808	-0.00787	0.001215	0.3758	-0.0069	0.0034	41.9904

## Sheet: Table S6
Table S6. Summary statistics for the SNPs associated with wheezing and their association with frailty index.
			Wheezing			Frailty index
SNP	Effect allele	Other allele	EAF	Beta	SE	EAF	Beta	SE	F statistic
rs10514996	A	G	0.331936	0.004768	0.000902	0.3316	0.0154	0.0035	27.9513
rs112682997	T	C	0.050783	-0.01005	0.001967	0.0521	-0.016	0.0076	26.0885
rs113993355	T	G	0.162383	0.005993	0.001172	0.1615	0.0074	0.0046	26.1246
rs11699259	C	T	0.422526	0.004369	0.000861	0.4248	0.0057	0.0033	25.7425
rs117278948	A	G	0.034745	0.011875	0.002341	0.0346	0.013	0.0091	25.7239
rs117710327	A	C	0.066799	-0.00879	0.001736	0.0668	-0.0083	0.0068	25.6193
rs11785219	G	T	0.158063	0.005961	0.001172	0.1603	0.014	0.0045	25.8619
rs12140040	A	G	0.140567	-0.00637	0.001222	0.1418	-0.0222	0.0047	27.2065
rs12413578	T	C	0.105567	-0.01256	0.001382	0.1045	-0.0103	0.0054	82.6256
rs12431412	A	G	0.446791	0.004445	0.000852	0.4432	0.0133	0.0033	27.1892
rs12714592	C	A	0.27297	0.005494	0.000952	0.2748	0.0099	0.0037	33.3093
rs12731336	G	A	0.955809	-0.01263	0.002063	0.9548	-0.0132	0.008	37.4875
rs1295685	G	A	0.819028	-0.00829	0.001101	0.8171	-0.0172	0.0043	56.6548
rs1504215	A	G	0.34856	-0.00569	0.000892	0.3476	-0.007	0.0035	40.6527
rs159960	G	A	0.555876	0.004355	0.000857	0.5585	0.004	0.0033	25.8187
rs1723018	G	A	0.409286	-0.00511	0.000862	0.407	-0.0102	0.0034	35.1867
rs174535	C	T	0.350324	-0.00471	0.00089	0.352	-0.0147	0.0035	27.9596
rs179768	C	T	0.466508	0.005593	0.000858	0.4664	0.0022	0.0033	42.5262
rs1898671	T	C	0.351306	0.008829	0.000888	0.3514	0.0014	0.0035	98.8306
rs1988295	T	C	0.38844	0.004416	0.000872	0.3848	0.0043	0.0034	25.6279
rs2239349	A	G	0.088806	-0.00807	0.001497	0.088	-0.0019	0.0058	29.0416
rs2250378	A	G	0.711635	0.004807	0.00094	0.7108	0.0089	0.0037	26.1295
rs2296352	T	C	0.883533	-0.00696	0.001325	0.8813	-0.0162	0.0051	27.593
rs2296618	G	A	0.137053	-0.00633	0.001245	0.1347	-0.0042	0.0049	25.8287
rs2306700	T	C	0.134916	-0.00629	0.001245	0.1355	-0.0014	0.0048	25.5006
rs2671657	A	G	0.423752	-0.00557	0.00086	0.4224	-0.0148	0.0033	41.9033
rs28473076	T	C	0.321742	0.004611	0.000909	0.3231	0.0081	0.0035	25.7234
rs28671107	A	C	0.698245	0.00591	0.000926	0.6985	0.0076	0.0036	40.7056
rs3024971	G	T	0.106599	-0.0105	0.001376	0.1066	-0.0149	0.0054	58.2245
rs34290285	A	G	0.256603	-0.00918	0.000972	0.2551	-0.0176	0.0038	89.2278
rs35621564	G	A	0.364842	-0.0045	0.000887	0.3661	-0.0026	0.0034	25.7424
rs36045143	G	A	0.248799	-0.00979	0.000982	0.2463	-0.012	0.0038	99.475
rs362307	T	C	0.074484	0.008808	0.001628	0.074	0.0228	0.0064	29.2751
rs370685	C	A	0.776018	-0.00529	0.001019	0.7769	-0.0062	0.004	26.903
rs3805436	T	G	0.741051	0.004958	0.000968	0.7416	0.0136	0.0038	26.2431
rs429358	C	T	0.154333	-0.00674	0.001175	0.1537	0.0037	0.0046	32.9232
rs4418728	T	G	0.451097	0.004297	0.000853	0.449	-0.0014	0.0033	25.3951
rs4471400	T	C	0.373137	-0.00584	0.000877	0.3692	-0.0108	0.0034	44.2849
rs4739738	A	G	0.640008	-0.00565	0.000885	0.6395	-0.0093	0.0034	40.7332
rs4782403	A	G	0.615396	0.004414	0.000874	0.6165	0.0054	0.0034	25.4947
rs4795401	G	A	0.507508	-0.0069	0.000849	0.5113	-0.0044	0.0033	66.0286
rs498475	A	G	0.632168	-0.00457	0.000883	0.6338	-0.0078	0.0034	26.8082
rs516263	C	A	0.7046	0.005475	0.000929	0.7064	-0.0012	0.0036	34.6988
rs56062135	T	C	0.236138	0.008121	0.001	0.2368	0.0091	0.0039	65.9159
rs59185885	G	T	0.136314	-0.01515	0.001244	0.136	-0.0185	0.0048	148.31
rs6004423	A	G	0.269622	0.004974	0.000957	0.269	0.0036	0.0037	26.9952
rs6011040	G	A	0.667173	0.005537	0.000899	0.6678	0.0144	0.0035	37.9225
rs616827	T	G	0.731251	0.005748	0.00096	0.7319	0.0124	0.0037	35.8736
rs61779314	T	C	0.185957	0.005639	0.001093	0.1854	0.0185	0.0043	26.613
rs62263675	T	C	0.081528	0.008455	0.001596	0.0825	0.0061	0.0062	28.0517
rs6748263	A	G	0.520011	0.00494	0.000856	0.5187	0.0092	0.0033	33.346
rs6842395	G	A	0.175548	-0.00616	0.001119	0.1736	-0.0066	0.0044	30.318
rs6874	T	C	0.125377	0.007408	0.001283	0.1242	0.011	0.005	33.3387
rs7095225	T	G	0.457934	0.004342	0.000852	0.4557	0.0073	0.0033	25.9795
rs7236339	A	G	0.227665	0.007045	0.001019	0.2269	0.012	0.004	47.8456
rs72626215	A	G	0.277497	-0.00531	0.000948	0.2766	-0.0039	0.0037	31.4248
rs7332358	A	G	0.11304	-0.00769	0.001343	0.1135	-0.0028	0.0052	32.7383
rs7740251	G	A	0.06675	0.009004	0.001703	0.0686	0.0234	0.0066	27.9628
rs7763418	T	C	0.316265	0.004729	0.000913	0.3157	0.0076	0.0035	26.8418
rs77924200	C	T	0.1048	0.007598	0.00139	0.1041	0.0208	0.0054	29.8692
rs784257	C	T	0.812491	0.00624	0.001093	0.8135	0.0075	0.0043	32.589
rs7923068	A	G	0.619409	-0.00495	0.000879	0.6256	-0.008	0.0034	31.7712
rs7936323	A	G	0.477746	0.007167	0.00085	0.4759	0.0072	0.0033	71.1193
rs8730	T	C	0.649057	0.004633	0.000896	0.6518	0.0081	0.0035	26.7319
rs900048	T	C	0.710001	0.004945	0.000936	0.7116	0.0117	0.0036	27.9231
rs901279	C	T	0.325047	-0.00459	0.000909	0.3269	-0.0012	0.0035	25.45
rs9459265	T	G	0.354402	0.004879	0.000888	0.355	0.0164	0.0035	30.1799
rs9498204	A	G	0.38257	0.005118	0.000874	0.3839	0.0001	0.0034	34.3224
rs9520847	T	C	0.242883	-0.00537	0.000993	0.2441	-0.0079	0.0039	29.1958
rs9891146	C	T	0.734631	-0.0049	0.000961	0.7353	-0.0095	0.0038	26.0066
rs992969	G	A	0.746701	-0.01146	0.000978	0.747	-0.0059	0.0038	137.365
rs9940128	A	G	0.423363	0.004451	0.000859	0.4242	0.0046	0.0033	26.854

## Sheet: Table S7
Table S7. Summary statistics for the SNPs associated with dyspnea and their association with frailty index.
			Dyspnea			Frailty index
SNP	Effect allele	Other allele	EAF	Beta	SE	EAF	Beta	SE	F statistic
rs117334884	C	A	0.049201	0.013883	0.002615	0.0498	0.0092	0.0077	28.186
rs1908953	A	G	0.553568	0.005798	0.00114	0.5491	0.0091	0.0034	25.8624
rs4277128	T	G	0.198345	-0.00739	0.001429	0.1962	0.0041	0.0042	26.7704

## Sheet: Table S8
Table S8. Summary statistics for the SNPs associated with frailty index and their association with respiratory sypmtoms (cough, sputum, wheeze, dyspnea).
			Frailty index				cough			sputum			wheezing			dyspnea
SNP	Effect allele	Other allele	EAF	Beta	SE	F statistic	EAF	Beta	SE	EAF	Beta	SE	EAF	Beta	SE	EAF	Beta	SE
rs11245450	A	G	0.4251	-0.0171	0.0034	25.2947	0.424102	0.000636	0.00148	0.424102	-0.00158	0.001205	0.422001	-0.00207	0.000868	0.420681	-0.00314	0.00115
rs117133873	A	C	0.0606	0.037	0.007	27.9385	0.062021	-0.00398	0.003052	0.062021	-0.00518	0.002484	0.061265	0.000939	0.0018	0.061483	0.00344	0.002385
rs11872713	T	C	0.1554	-0.0244	0.0046	28.1358	0.155785	0.002131	0.001999	0.155785	0.00119	0.001627	0.155295	-0.00334	0.001172	0.155039	-0.00599	0.00155
rs11951033	T	C	0.3505	-0.0181	0.0035	26.7434	0.352748	-0.0012	0.00153	0.352748	-0.0011	0.001245	0.352393	-0.00191	0.000898	0.352053	-0.00172	0.001188
rs12144378	A	G	0.7117	0.0185	0.0036	26.4079	0.712458	0.000629	0.001601	0.712458	0.002365	0.001303	0.710296	0.003747	0.000936	0.710315	4.4e-05	0.00124
rs12441344	A	G	0.7906	0.0214	0.0041	27.243	0.789104	0.001034	0.00177	0.789104	0.001973	0.001441	0.789118	0.004247	0.00104	0.789478	0.003448	0.001377
rs1263674	T	C	0.686	-0.019	0.0035	29.469	0.686145	-0.00151	0.001557	0.686145	-0.00048	0.001268	0.688223	-0.00123	0.000915	0.68802	-0.00352	0.001214
rs12667221	A	C	0.5543	-0.0174	0.0033	27.8013	0.554997	-0.0007	0.001457	0.554997	0.000506	0.001186	0.556087	-0.00287	0.000856	0.556601	-0.00078	0.001133
rs12739243	T	C	0.7794	0.0242	0.004	36.6021	0.780089	0.002972	0.00175	0.780089	-0.00119	0.001425	0.781778	0.00508	0.00103	0.780134	0.003017	0.001362
rs13092193	T	C	0.7568	-0.0199	0.0038	27.4242	0.756225	-0.00069	0.001689	0.756225	0.000387	0.001375	0.756358	-0.00451	0.00099	0.756964	-0.00307	0.001313
rs13411696	A	G	0.4442	-0.0179	0.0033	29.4221	0.445224	-0.00014	0.001466	0.445224	-0.00237	0.001193	0.445079	-0.00208	0.00086	0.44533	-0.00205	0.001139
rs1363103	T	C	0.62	0.0191	0.0034	31.5576	0.62053	0.002453	0.001493	0.62053	0.001406	0.001216	0.620714	0.002322	0.000876	0.621548	0.002581	0.001162
rs17144411	T	G	0.1869	0.0217	0.0042	26.6941	0.186367	0.001913	0.001859	0.186367	0.00074	0.001513	0.187425	0.003464	0.001089	0.185071	0.003004	0.001448
rs17612102	T	C	0.4067	-0.0187	0.0034	30.2496	0.406296	0.000678	0.001472	0.406296	0.00014	0.001198	0.405288	-0.00228	0.000866	0.405074	-0.00199	0.001149
rs2013208	T	C	0.4776	-0.0187	0.0033	32.1107	0.482053	-0.00145	0.001445	0.482053	-0.00084	0.001176	0.477776	-0.00627	0.000849	0.479266	-0.00453	0.001125
rs2111216	A	G	0.4079	-0.018	0.0034	28.0274	0.407602	-0.00033	0.001474	0.407602	-0.0021	0.0012	0.406402	-0.00233	0.000866	0.406713	-0.00263	0.001147
rs2217731	A	G	0.813	0.0246	0.0042	34.3057	0.80911	0.001872	0.001839	0.80911	0.001335	0.001497	0.812086	0.002117	0.001086	0.809851	0.003709	0.001431
rs28400568	A	G	0.1109	0.0368	0.0058	40.2564	0.109647	0.001885	0.002521	0.109647	0.006028	0.002052	0.110703	0.012745	0.00147	0.11035	0.004353	0.001953
rs28453001	A	G	0.5146	-0.0167	0.0033	25.6094	0.516794	0.001655	0.001447	0.516794	-6.71e-05	0.001178	0.515784	-0.00117	0.00085	0.51662	0.00015	0.001124
rs34651062	T	G	0.058	0.037	0.0073	25.6893	0.056316	0.000266	0.003218	0.056316	0.002417	0.00262	0.057067	0.006689	0.001873	0.056915	0.002789	0.002477
rs35096827	T	C	0.0987	-0.03	0.0056	28.6987	0.099863	-0.00484	0.002412	0.099863	-0.00057	0.001963	0.099262	-0.00294	0.001418	0.099114	-0.00272	0.001881
rs3764416	T	G	0.8703	0.0257	0.0049	27.5086	0.868456	0.001755	0.002155	0.868456	0.001379	0.001754	0.869178	0.002202	0.001269	0.868703	0.00436	0.001675
rs3959554	A	G	0.5823	-0.0189	0.0034	30.9002	0.579396	2.24e-05	0.001468	0.579396	0.002421	0.001195	0.578968	-0.00097	0.000861	0.580125	-0.00263	0.00114
rs4144892	T	C	0.3896	0.0189	0.0034	30.9002	0.381559	0.001166	0.001489	0.381559	0.002945	0.001213	0.387718	0.004132	0.000871	0.387703	0.003008	0.001152
rs4146140	T	C	0.3811	-0.0198	0.0034	33.9131	0.381704	-0.00072	0.001497	0.381704	-0.00101	0.001219	0.382731	-0.00244	0.000879	0.382133	-0.00207	0.001163
rs4952693	T	C	0.3734	-0.0194	0.0034	32.5567	0.374247	-0.00099	0.001498	0.374247	-0.00117	0.00122	0.374108	0.000167	0.000879	0.37548	7.38e-05	0.001163
rs56040623	T	C	0.1498	-0.0239	0.0046	26.9945	0.153693	-0.0007	0.00201	0.153693	0.001782	0.001637	0.152001	-0.00094	0.001183	0.151831	-0.00031	0.001564
rs56299474	A	C	0.1733	0.0241	0.0044	30.0002	0.1745	0.002275	0.00191	0.1745	0.002303	0.001555	0.174612	0.003791	0.001119	0.174217	0.004306	0.001482
rs575147125	T	G	0.8301	-0.0452	0.0051	78.5473	0.83766	-0.00132	0.002265	0.83766	-0.0022	0.001844	0.836555	-0.01328	0.001323	0.836105	-0.00348	0.001753
rs583514	T	C	0.4889	-0.0199	0.0033	36.3641	0.488808	-0.00039	0.001449	0.488808	-0.00111	0.001179	0.487693	-0.00317	0.00085	0.487773	-0.00357	0.001126
rs589292	T	C	0.3133	-0.0181	0.0036	25.2783	0.315613	0.000538	0.001558	0.315613	-0.00191	0.001268	0.313007	-0.00293	0.000918	0.31346	0.001718	0.001216
rs6011123	T	C	0.626	0.0177	0.0034	27.1009	0.625629	-0.00265	0.001496	0.625629	-0.00023	0.001218	0.627735	0.003718	0.000878	0.625568	0.00199	0.001161
rs71460103	T	G	0.1988	-0.0224	0.0042	28.4441	0.199209	0.000104	0.001817	0.199209	0.000145	0.001479	0.197251	-0.00417	0.001071	0.197796	-0.00084	0.001416
rs719802	T	C	0.3842	0.0171	0.0034	25.2947	0.383762	0.002404	0.001486	0.383762	0.002229	0.001209	0.385647	0.003456	0.000871	0.383765	0.002514	0.001154
rs755249	T	C	0.2318	0.0203	0.0039	27.0931	0.230159	-0.00105	0.001721	0.230159	-0.00104	0.0014	0.232533	0.004835	0.001005	0.231883	0.003263	0.001334
rs7993800	T	C	0.5668	-0.0173	0.0033	27.4827	0.566413	0.000532	0.001461	0.566413	-0.00187	0.00119	0.568762	-0.00192	0.000857	0.566781	-0.00233	0.001135
rs82334	A	C	0.6823	0.0223	0.0035	40.5946	0.682344	0.000658	0.001555	0.682344	-0.00133	0.001265	0.684533	0.002054	0.000914	0.683099	0.001918	0.001208
rs9273505	T	C	0.3554	0.0377	0.0034	122.948	0.35444	-0.00053	0.001514	0.35444	-0.0003	0.001233	0.355863	0.008637	0.000886	0.358335	0.002771	0.001171
rs9356282	T	C	0.2338	0.0213	0.0039	29.8281	0.234014	-4.62e-05	0.00171	0.234014	0.000665	0.001392	0.234414	0.001911	0.001005	0.233467	0.001338	0.001332
rs936145	A	G	0.4733	0.0201	0.0033	37.0988	0.467471	0.002532	0.001448	0.467471	0.000105	0.001178	0.47002	0.005789	0.000851	0.469051	0.000858	0.00113
rs9894577	A	G	0.3148	0.0179	0.0036	24.7227	0.315967	0.002341	0.001558	0.315967	0.000595	0.001268	0.318077	0.004246	0.000913	0.316386	0.001574	0.001209

## Sheet: Table S9
Table S9. Heterogeneity and pleiotropy in the causal effect of respiratory symptoms on frailty index.
Cough
Heterogeneity	id.exposure	id.outcome	method	Q	Q_df	Q_pval
	ukb-b-16858	GCST90020053	MR Egger	5.65917	5	0.340808
	ukb-b-16858	GCST90020053	Inverse variance weighted	7.94532	6	0.242137
Pleiotropy	id.exposure	id.outcome	egger_intercept	se	pval
	ukb-b-16858	GCST90020053	0.0102298	0.00719789	0.214507
Sputum
Heterogeneity	id.exposure	id.outcome	method	Q	Q_df	Q_pval
	ukb-b-12841	GCST90020053	MR Egger	2.84898	3	0.4155
	ukb-b-12841	GCST90020053	Inverse variance weighted	2.86051	4	0.581434
Pleiotropy	id.exposure	id.outcome	egger_intercept	se	pval
	ukb-b-12841	GCST90020053	0.000891279	0.00830298	0.921292
Wheezing
Heterogeneity	id.exposure	id.outcome	method	Q	Q_df	Q_pval
	ukb-b-18335	GCST90020053	MR Egger	142.627	82	3.85652e-05
	ukb-b-18335	GCST90020053	Inverse variance weighted	148.155	83	1.45879e-05
Pleiotropy	id.exposure	id.outcome	egger_intercept	se	pval
	ukb-b-18335	GCST90020053	0.00337281	0.00189184	0.0783163
Dyspnea
Heterogeneity	id.exposure	id.outcome	method	Q	Q_df	Q_pval
	ukb-b-9543	GCST90020053	MR Egger	11.6751	5	0.0395218
	ukb-b-9543	GCST90020053	Inverse variance weighted	11.7386	6	0.068061
Pleiotropy	id.exposure	id.outcome	egger_intercept	se	pval
	ukb-b-9543	GCST90020053	0.00140885	0.00854171	0.875454

[truncated: 4 more sheets: Table S10, Table S11, Table S12, Table S13]
